# Supplementary material for: Expression of Calgranulin Genes S100A8, S100A9 and S100A12 Is Modulated by n-3 PUFA during Inflammation in Adipose Tissue and Mononuclear Cells
Source: PLoS One. 2017 Jan 26;12(1):e0169614. doi: 10.1371/journal.pone.0169614 (PMC5268473; doi:10.1371/journal.pone.0169614)
Supplement: S1 File — (XLSX) [file pone.0169614.s001.xlsx]

## Sheet: Figure 4 EPA + DHA
Relative Expression from Taqman qPCR
THP-1 Monocytes				Adipocytes
S100A12	Control	EPA+DHA		S100A12	Control	EPA+DHA
	1	2.81461			Not Detected	Not Detected
	1	1.72901
	1	2.04754
	1	3.32745
S100A8	Control	EPA+DHA		S100A8	Control	EPA+DHA
	1	3.43268			1	0.169402
	1	3.27732			1	0.333847
	1	2.99434			1	0.209285
	1	5.19			1	0.473935
S100A9	Control	EPA+DHA		S100A9	Control	EPA+DHA
	1	4.68255			1	0.480043
	1	3.76078			1	0.315592
	1	4.2737			1	0.24107
	1	7.26494

## Sheet: Figure 5 EPADHA + LPS
Relative Expression from Taqman qPCR
THP-1 Monocytes					Adipocytes
S100A12	No LPS	Control + LPS	EPA+DHA + LPS		S100A12	Control	Control + LPS	EPA+DHA + LPS
	1	3.10256	1.21834			Not Detected	Not Detected	Not Detected
	1	2.68935	0.912771
	1	3.32156	0.981958
	1	3.30612	0.777348
S100A8	Control	Control + LPS	EPA+DHA + LPS		S100A8	Control	Control + LPS	EPA+DHA + LPS
	1	1.18515	0.360696			1	1.68831	2.72066
	1	0.97638	0.471658			1	3.25503	2.47641
	1	1.02254	0.493929			1	0.682939	2.58886
	1	1.02341	0.450232			1	1.30934	3.32235
						1	2.17122
						1	0.78253
S100A9	Control	Control + LPS	EPA+DHA + LPS		S100A9	Control	Control + LPS	EPA+DHA + LPS
	1	1.57267	0.41073			1	1.14223	3.62711
	1	1.26471	0.413236			1	1.05129	1.14703
	1	1.38663	0.472637			1	1.20751	3.01869
	1	1.43465	0.468325			1	0.982291	4.16584
						1	1.15967
